# Supplementary material for: Considering Two Aspects of Fish Welfare on African Catfish (Clarias gariepinus) Fillet throughout Postmortem Condition: Efficiency and Mechanisms
Source: Foods. 2022 Dec 17;11(24):4090. doi: 10.3390/foods11244090 (PMC9778388; doi:10.3390/foods11244090)
Supplement: Supplementary file 1 [file foods-11-04090-s001.zip]

Archive with 1 entries (1 files):
- foods-1974084-supplementary.pdf
